# Supplementary material for: Hyocholic acid species as novel biomarkers for metabolic disorders
Source: Nat Commun. 2021 Mar 5;12:1487. doi: 10.1038/s41467-021-21744-w (PMC7935989; doi:10.1038/s41467-021-21744-w)
Supplement: Supplementary file 3 — Source Data [file 41467_2021_21744_MOESM3_ESM.xlsx]

## Sheet: Fig1a
all				male				female
HL	HO	OD		HL	HO	OD		HL	HO	OD
0.652979	1.23574	0.581579		0.556163	1.23574	0.581579		0.652979	0.929145	0.964456
0.692571	0.929145	1.922		0.584563	2.41378	1.922		0.692571	0.457444	2.88095
0.556163	0.457444	1.18091		0.702899	4.12748	1.18091		2.48419	0.704783	0.893451
0.584563	0.704783	0.338764		0.442478	3.7468	0.338764		1.37455	2.67363	0.979442
0.702899	2.41378	2.77651		0.804761	3.69912	2.77651		0.981179	2.20533	2.27692
2.48419	2.67363	0.338396		3.16799	0.808038	0.338396		0.523773	1.13743	1.08978
0.442478	4.12748	1.80959		1.05354	2.14139	1.80959		0.520261	1.1158	0.835313
1.37455	2.20533	1.06852		0.694599	3.01938	1.06852		7.48734	0.662309	0.995229
0.981179	1.13743	1.79804		1.25967	0.991901	1.79804		2.37648	0.903528	1.62124
0.523773	3.7468	2.15638		1.35714	4.38901	2.15638		1.56697	1.97738	2.62587
0.520261	1.1158	1.15293		1.17845	1.0416	1.15293		1.33377	1.60342	0.620446
7.48734	3.69912	0.646894		1.58241	1.65659	0.646894		1.42906	1.3715	0.777547
2.37648	0.662309	1.67818		1.58875	1.16982	1.67818		0.728308	0.740888	1.94957
1.56697	0.808038	2.1205		0.715353	4.31937	2.1205		0.791015	3.79192	0.746307
0.804761	2.14139	1.13915		0.869664	1.15531	1.13915		0.369776	0.705977	1.67407
1.33377	3.01938	1.25611		3.64154	0.567418	1.25611		1.53267	2.19313	1.40856
1.42906	0.903528	0.672379		0.853675	5.31968	0.672379		0.538262	2.3667	0.686251
3.16799	0.991901	1.13304		1.76864	7.10192	1.13304		1.41475	0.454509	1.12033
1.05354	4.38901	0.479947		0.715728	2.38307	0.479947		1.73943	1.61142	0.942999
0.728308	1.0416	0.981713		1.20881	3.34598	0.981713		0.903947	0.858865	0.843873
0.791015	1.65659	0.536964		0.64775	3.15851	0.536964		2.05117	1.87459	1.94441
0.369776	1.97738	1.88771		0.41364	1.57851	1.88771		1.06123	1.12364	0.981617
0.694599	1.60342	2.18567		1.91872	1.02055	2.18567		1.83888	1.71704	1.10224
1.53267	1.3715	0.894648		0.794249	5.43797	0.894648		0.460706	1.59558	5.07243
0.538262	0.740888	1.95321		2.78497	1.40137	1.95321		0.74925	3.0788	0.785326
1.25967	1.16982	0.847366		0.636233	0.655017	0.847366		2.31586	2.66175	2.12201
1.35714	4.31937	1.69226		4.09836	2.01271	1.69226		4.45963	1.55557	1.08836
1.41475	3.79192	3.96697		2.13026	3.1119	3.96697		0.888578	1.58739	1.45681
1.73943	1.15531	1.50282		0.829801	1.32774	1.50282		0.934722	1.67936	1.7061
0.903947	0.705977	1.14527		0.926594	1.1232	1.14527		0.389002	1.42607	1.25482
2.05117	0.567418	2.88305		4.11873	3.12953	2.88305		1.76032	2.26409	1.29946
1.17845	2.19313	1.11144		4.60968	2.0543	1.11144		1.04881	1.07658	0.423257
1.58241	2.3667	5.60693		0.758684	0.423374	5.60693		0.588479	1.87307	1.25915
1.06123	0.454509	3.68178		0.866075	2.35759	3.68178		0.476944	5.05134	0.415657
1.58875	5.31968	0.524153		0.833622	3.70396	0.524153		1.00242	0.855159	1.78812
0.715353	7.10192	1.77765		1.17251	3.33684	1.77765		1.21273	4.28532	0.450528
1.83888	1.61142	2.54163		1.06436	0.56695	2.54163		2.06424	3.01751	1.26427
0.460706	0.858865	0.725778		0.89655	2.92024	0.725778		0.420556	2.82359	0.950481
0.74925	1.87459	3.9365		0.935734	1.31769	3.9365		0.96248	2.10004	1.93083
0.869664	1.12364	2.54122		1.13105	5.03277	2.54122		0.824473	2.6899	3.60464
2.31586	2.38307	1.06265		1.2792	1.55027	1.06265		1.11618	1.2175	1.04863
4.45963	1.71704	1.45738		1.93448	2.74585	1.45738		0.904344	1.70887	4.21442
3.64154	1.59558	0.426813		2.07468	1.39881	0.426813		4.12403	0.595888	1.36859
0.853675	3.0788	1.23778		1.82606	1.43978	1.23778		2.25191	1.3789	0.772821
1.76864	2.66175	1.05963		5.50604	1.13679	1.05963		0.602109	4.25997	0.33947
0.715728	1.55557	1.61534		1.34616	0.506469	1.61534		2.04866	1.18121	0.955233
1.20881	1.58739	1.53975		7.38903	2.59069	1.53975		1.44797	2.43903	0.819249
0.64775	1.67936	3.97878		2.44265	0.296058	3.97878		0.936763	0.165374	1.97355
0.41364	1.42607	1.84055		0.737699	0.275222	1.84055		13.1265	0.329555	4.28962
1.91872	2.26409	5.0248			2.7622	5.0248		0.90039	3.97486	0.957707
0.794249	3.34598	1.02398			0.223403	1.02398		0.477021	0.231688	2.05027
2.78497	1.07658	2.50497			0.535584	2.50497		1.06818
0.636233	3.15851	0.964456						0.894172
4.09836	1.87307	2.88095						1.77875
2.13026	5.05134	0.893451
0.829801	1.57851	0.979442
0.926594	1.02055	2.27692
4.11873	5.43797	1.08978
4.60968	1.40137	0.835313
0.758684	0.655017	0.995229
0.866075	2.01271	1.62124
0.833622	3.1119	2.62587
1.17251	1.32774	0.620446
1.06436	1.1232	0.777547
0.89655	3.12953	1.94957
0.935734	2.0543	0.746307
1.13105	0.423374	1.67407
1.2792	2.35759	1.40856
1.93448	3.70396	0.686251
2.07468	3.33684	1.12033
1.82606	0.56695	0.942999
5.50604	2.92024	0.843873
1.34616	1.31769	1.94441
7.38903	0.855159	0.981617
2.44265	4.28532	1.10224
0.737699	3.01751	5.07243
0.888578	2.82359	0.785326
0.934722	2.10004	2.12201
0.389002	2.6899	1.08836
1.76032	1.2175	1.45681
1.04881	1.70887	1.7061
0.588479	0.595888	1.25482
0.476944	1.3789	1.29946
1.00242	5.03277	0.423257
1.21273	4.25997	1.25915
2.06424	1.55027	0.415657
0.420556	2.74585	1.78812
0.96248	1.18121	0.450528
0.824473	1.39881	1.26427
1.11618	2.43903	0.950481
0.904344	1.43978	1.93083
4.12403	1.13679	3.60464
2.25191	0.506469	1.04863
0.602109	2.59069	4.21442
2.04866	0.296058	1.36859
1.44797	0.165374	0.772821
0.936763	0.329555	0.33947
13.1265	0.275222	0.955233
0.90039	2.7622	0.819249
0.477021	0.223403	1.97355
1.06818	3.97486	4.28962
0.894172	0.231688	0.957707
1.77875	0.535584	2.05027

## Sheet: Fig1b
NorDCA				7-KetoLCA				7-KetoDCA				12-KetoCDCA				3-ketoCA				TLCA				GLCA				TUDCA				GUDCA				UDCA				TDCA				GDCA				DCA
HO/HL		OD/HL		HO/HL		OD/HL		HO/HL		OD/HL		HO/HL		OD/HL		HO/HL		OD/HL		HO/HL		OD/HL		HO/HL		OD/HL		HO/HL		OD/HL		HO/HL		OD/HL		HO/HL		OD/HL		HO/HL		OD/HL		HO/HL		OD/HL		HO/HL
Mean	SEM	Mean	SEM	Mean	SEM	Mean	SEM	Mean	SEM	Mean	Mean	Mean	SEM	Mean	SEM	Mean	SEM	Mean	SEM	Mean	SEM	Mean	SEM	Mean	SEM	Mean	SEM	Mean	SEM	Mean	SEM	Mean	SEM	Mean	SEM	Mean	SEM	Mean	SEM	Mean	SEM	Mean	SEM	Mean	SEM	Mean	SEM	Mean	SEM
-1.42656	0.063454	-1.86702	0.063454	1.15562	0.129028	1.21416	0.129028	-1.07481	0.337239	1.46747	0.337239	1.07851	0.176658	-1.38638	0.176658	1.88674	0.323948	1.99314	0.323948	-1.33756	0.23764	1.06813	0.23764	1.57723	0.384109	1.54079	0.384109	1.24967	0.165774	1.24934	0.165774	1.15773	0.127771	-1.10194	0.127771	-1.03159	0.102114	1.00131	0.102114	1.07032	0.22229	-1.13024	0.22229	1.51601	0.193934	-1.01466	0.193934	-1.06806	0.082803
[truncated: 42 more columns]

## Sheet: Fig1c i
		BMI	Glu0	Glu120	INS0	INS120	HOMA-IR
HCA species	R	-0.389176	-0.247782	-0.362424	-0.145884	-0.185968	-0.226688
	Sig.	1.29333e-12	1.04871e-05	5.04128e-11	0.0305361	0.00624143	0.000705653
CA Species	R	0.108604	0.0728102	-0.0214983	0.167465	-0.0100141	0.158158
	Sig.	0.0565214	0.201816	0.706607	0.01287	0.883934	0.0189104
CDCA Species	R	0.201969	0.0705125	0.0356828	0.180367	0.00398645	0.16983
	Sig.	0.000353196	0.216454	0.532034	0.00731697	0.953659	0.0116361
DCA Species	R	-0.0965976	0.0501497	-0.119584	0.0413329	-0.126766	0.0520435
	Sig.	0.0900537	0.379655	0.0356307	0.541971	0.0635373	0.442456
UDCA Species	R	0.0621029	0.054747	0.0652968	0.116221	0.0611166	0.120284
	Sig.	0.276465	0.337466	0.252465	0.0854592	0.372524	0.0750102
LCA Species	R	-0.136523	0.00560386	-0.16831	0.0624496	0.00818698	0.0750043
	Sig.	0.0163332	0.921846	0.00299914	0.35658	0.905	0.267984
HCA	R	-0.226053	-0.196382	-0.251658	-0.162644	-0.180255	-0.216539
	Sig.	6.08291e-05	0.000516683	7.53106e-06	0.0157456	0.00806378	0.00122959
HDCA	R	-0.229977	-0.129925	-0.217502	-0.0560575	-0.0598125	-0.0744408
	Sig.	4.48267e-05	0.022353	0.000116168	0.408021	0.382831	0.271606
GHCA	R	-0.185411	-0.10108	-0.135295	0.00787117	-0.0255127	-0.0588132
	Sig.	0.00105869	0.0760344	0.0173319	0.907585	0.709916	0.385327
GHDCA	R	-0.434024	-0.313642	-0.355514	-0.20113	-0.139761	-0.288706
	Sig.	1.26045e-15	1.76325e-08	1.23071e-10	0.00272707	0.0406174	1.35631e-05

## Sheet: Fig1d
all				male				female
HL	HO	OD		HL	HO	OD		HL	HO	OD
0.023919	0.023844	0.025088		0.029579	0.023844	0.025088		0.023919	0.015381	0.010697
0.065783	0.015381	0.068222		0.023951	0.027087	0.068222		0.065783	0.024358	0.034023
0.029579	0.024358	0.051069		0.051525	0.016503	0.051069		0.068158	0.010471	0.021361
0.023951	0.010471	0.008623		0.04159	0.042795	0.008623		0.054738	0.025949	0.02236
0.051525	0.027087	0.020866		0.024851	0.080535	0.020866		0.059002	0.061118	0.068573
0.068158	0.025949	0.003556		0.077362	0.062314	0.003556		0.044418	0.036662	0.019527
0.04159	0.016503	0.013001		0.035991	0.046584	0.013001		0.037153	0.018019	0.00556
0.054738	0.061118	0.029727		0.028811	0.0503	0.029727		0.159031	0.011407	0.020181
0.059002	0.036662	0.027693		0.253518	0.031311	0.027693		0.035081	0.020257	0.003697
0.044418	0.042795	0.018871		0.040009	0.063445	0.018871		0.111578	0.030913	0.007895
0.037153	0.018019	0.016352		0.026979	0.03993	0.016352		0.051544	0.027089	0.013863
0.159031	0.080535	0.021708		0.106651	0.050806	0.021708		0.048168	0.058358	0.132568
0.035081	0.011407	0.014536		0.028834	0.004818	0.014536		0.030413	0.019474	0.018851
0.111578	0.062314	0.022774		0.01642	0.042635	0.022774		0.033208	0.057878	0.034404
0.024851	0.046584	0.025045		0.045338	0.248431	0.025045		0.045807	0.020725	0.015983
0.051544	0.0503	0.053783		0.068433	0.01502	0.053783		0.087383	0.036741	0.048043
0.048168	0.020257	0.010999		0.052488	0.025177	0.010999		0.047469	0.045468	0.005245
0.077362	0.031311	0.10779		0.051749	0.039816	0.10779		0.03313	0.081933	0.014371
0.035991	0.063445	0.031963		0.031037	0.021114	0.031963		0.022675	0.021384	0.02676
0.030413	0.03993	0.021972		0.028087	0.017055	0.021972		0.025982	0.04941	0.04641
0.033208	0.050806	0.018241		0.032122	0.027437	0.018241		0.033	0.016262	0.040553
0.045807	0.030913	0.009213		0.032631	0.063635	0.009213		0.03449	0.014966	0.066446
0.028811	0.027089	0.019654		0.044554	0.024773	0.019654		0.084	0.04287	0.042183
0.087383	0.058358	0.014634		0.039144	0.058954	0.014634		0.02	0.05393	0.021382
0.047469	0.019474	0.021457		0.083184	0.029127	0.021457		0.028999	0.064965	0.011779
0.253518	0.004818	0.006806		0.04987	0.021894	0.006806		0.044169	0.020849	0.014731
0.040009	0.042635	0.026738		0.067603	0.039733	0.026738		0.0241	0.028069	0.046986
0.03313	0.057878	0.007476		0.060105	0.020318	0.007476		0.03625	0.034831	0.020585
0.022675	0.248431	0.009558		0.039237	0.054204	0.009558		0.05611	0.024554	0.039194
0.025982	0.020725	0.034666		0.047451	0.011241	0.034666		0.036059	0.021858	0.023571
0.033	0.01502	0.006039		0.046229	0.064521	0.006039		0.050205	0.030668	0.041906
0.026979	0.036741	0.011126		0.081295	0.038213	0.011126		0.044932	0.086942	0.007365
0.106651	0.045468	0.019597		0.0295	0.00509	0.019597		0.035765	0.011618	0.016241
0.03449	0.081933	0.01434		0.037862	0.023503	0.01434		0.084331	0.105997	0.00229
0.028834	0.025177	0.006882		0.03479	0.062371	0.006882		0.052958	0.067594	0.060819
0.01642	0.039816	0.014572		0.040058	0.024942	0.014572		0.056559	0.175048	0.015687
0.084	0.021384	0.040273		0.033707	0.019752	0.040273		0.043392	0.039893	0.015832
0.02	0.04941	0.037723		0.04298	0.025829	0.037723		0.048344	0.020684	0.020256
0.028999	0.016262	0.071741		0.034391	0.032143	0.071741		0.132402	0.022861	0.00566
0.045338	0.014966	0.110784		0.038423	0.045004	0.110784		0.039325	0.020513	0.002766
0.044169	0.021114	0.026625		0.05841	0.018772	0.026625		0.031215	0.008661	0.025649
0.0241	0.04287	0.045939		0.05159	0.033513	0.045939		0.047768	0.026084	0.017594
0.068433	0.05393	0.011401		0.065388	0.041054	0.011401		0.071235	0.013769	0.009292
0.052488	0.064965	0.014347		0.10601	0.04692	0.014347		0.12588	0.039446	0.017661
0.051749	0.020849	0.016406		0.070255	0.029152	0.016406		0.02217	0.027438	0.012496
0.031037	0.028069	0.035069		0.031532	0.022739	0.035069		0.048996	0.052658	0.006353
0.028087	0.034831	0.007291		0.09947	0.053625	0.007291		0.022557	0.055355	0.009707
0.032122	0.024554	0.035751		0.025072	0.042959	0.035751		0.022932	0.039212	0.005814
0.032631	0.021858	0.009705		0.024072	0.027358	0.009705		0.038028	0.041588	0.008665
0.044554	0.030668	0.008103			0.019958	0.008103		0.034527	0.013728	0.074529
0.039144	0.017055	0.013669			0.024735	0.013669		0.042238	0.026123	0.026822
0.083184	0.086942	0.072815			0.022137	0.072815		0.032721
0.04987	0.027437	0.010697						0.018353
0.067603	0.011618	0.034023						0.041833
0.060105	0.105997	0.021361
0.039237	0.063635	0.02236
0.047451	0.024773	0.068573
0.046229	0.058954	0.019527
0.081295	0.029127	0.00556
0.0295	0.021894	0.020181
0.037862	0.039733	0.003697
0.03479	0.020318	0.007895
0.040058	0.054204	0.013863
0.033707	0.011241	0.132568
0.04298	0.064521	0.018851
0.034391	0.038213	0.034404
0.038423	0.00509	0.015983
0.05841	0.023503	0.048043
0.05159	0.062371	0.005245
0.065388	0.024942	0.014371
0.10601	0.019752	0.02676
0.070255	0.025829	0.04641
0.031532	0.032143	0.040553
0.09947	0.067594	0.066446
0.025072	0.175048	0.042183
0.024072	0.039893	0.021382
0.03625	0.020684	0.011779
0.05611	0.022861	0.014731
0.036059	0.020513	0.046986
0.050205	0.008661	0.020585
0.044932	0.026084	0.039194
0.035765	0.013769	0.023571
0.084331	0.039446	0.041906
0.052958	0.045004	0.007365
0.056559	0.027438	0.016241
0.043392	0.018772	0.00229
0.048344	0.033513	0.060819
0.132402	0.052658	0.015687
0.039325	0.041054	0.015832
0.031215	0.055355	0.020256
0.047768	0.04692	0.00566
0.071235	0.029152	0.002766
0.12588	0.022739	0.025649
0.02217	0.053625	0.017594
0.048996	0.042959	0.009292
0.022557	0.039212	0.017661
0.022932	0.041588	0.012496
0.038028	0.027358	0.006353
0.034527	0.019958	0.009707
0.042238	0.024735	0.005814
0.032721	0.013728	0.008665
0.018353	0.026123	0.074529
0.041833	0.022137	0.026822

## Sheet: Fig1e
all				male				female
HL	HO	OD		HL	HO	OD		HL	HO	OD
0.008502	0.003196	0.002952		0.007044	0.003196	0.002952		0.008502	0.000642	0.001247
0.025662	0.000642	0.014077		0.005089	0.010557	0.014077		0.025662	0.006082	0.028234
0.007044	0.006082	0.013759		0.020697	0.006388	0.013759		0.041612	0.000713	0.00025
0.005089	0.000713	0.003648		0.011512	0.027578	0.003648		0.021812	0.010583	0.015578
0.020697	0.010557	0.014952		0.00107	0.010327	0.014952		0.000678	0.00064	0.017354
0.041612	0.010583	0.00025		0.047197	0.008355	0.00025		0.023676	0.025121	0.006268
0.011512	0.006388	0.011892		0.013124	0.041682	0.011892		0.002146	0.000822	0.002425
0.021812	0.00064	0.024196		0.004556	0.037059	0.024196		0.105064	0.001831	0.008369
0.000678	0.025121	0.019972		0.052285	0.007297	0.019972		0.015988	0.004303	0.00025
0.023676	0.027578	0.014008		0.022063	0.04819	0.014008		0.018733	0.007823	0.000731
0.002146	0.000822	0.01052		0.003127	0.010295	0.01052		0.026851	0.013709	0.004519
0.105064	0.010327	0.009316		0.001446	0.022705	0.009316		0.014338	0.029401	0.002284
0.015988	0.001831	0.00025		0.008019	0.001664	0.00025		0.010597	0.006759	0.006906
0.018733	0.008355	0.018277		0.002745	0.007014	0.018277		0.009421	0.011961	0.003015
0.00107	0.041682	0.01074		0.00769	0.040778	0.01074		0.001355	0.001621	0.00239
0.026851	0.037059	0.003277		0.041436	0.003151	0.003277		0.062433	0.010766	0.006423
0.014338	0.004303	0.006366		0.009913	0.012769	0.006366		0.012642	0.024462	0.00075
0.047197	0.007297	0.00025		0.013406	0.02634	0.00025		0.010733	0.002682	0.003566
0.013124	0.04819	0.007622		0.001793	0.007107	0.007622		0.007377	0.010139	0.00025
0.010597	0.010295	0.000823		0.001811	0.006549	0.000823		0.002086	0.007013	0.009274
0.009421	0.022705	0.003236		0.006474	0.01533	0.003236		0.014797	0.011974	0.009972
0.001355	0.007823	0.005783		0.014831	0.025105	0.005783		0.017187	0.009575	0.007447
0.004556	0.013709	0.00932		0.007839	0.001981	0.00932		0.057686	0.001521	0.00059
0.062433	0.029401	0.001797		0.004523	0.006499	0.001797		0.001117	0.017997	0.00025
0.012642	0.006759	0.003893		0.016865	0.0006	0.003893		0.01508	0.035687	0.006769
0.052285	0.001664	0.002615		0.014831	0.008252	0.002615		0.01969	0.007699	0.004427
0.022063	0.007014	0.002155		0.016806	0.013612	0.002155		0.005598	0.011688	0.006589
0.010733	0.011961	0.00025		0.037642	0.007845	0.00025		0.014831	0.017923	0.00271
0.007377	0.040778	0.003051		0.011299	0.029058	0.003051		0.014831	0.012293	0.018055
0.002086	0.001621	0.005387		0.00783	0.008003	0.005387		0.014831	0.011317	0.00972
0.014797	0.003151	0.002725		0.020981	0.028692	0.002725		0.014831	0.012293	0.017229
0.003127	0.010766	0.006968		0.049471	0.008075	0.006968		0.00932	0.016618	0.004219
0.001446	0.024462	0.014919		0.005572	0.001539	0.014919		0.014831	0.002843	0.006124
0.017187	0.002682	0.003342		0.003791	0.013612	0.003342		0.014831	0.05563	0.00025
0.008019	0.012769	0.003015		0.014831	0.042212	0.003015		0.027103	0.013612	0.020561
0.002745	0.02634	0.003196		0.002908	0.013612	0.003196		0.016218	0.138648	0.00629
0.057686	0.010139	0.032014		0.009663	0.013612	0.032014		0.014831	0.013612	0.006328
0.001117	0.007013	0.004604		0.014831	0.005862	0.004604		0.014831	0.006727	0.01376
0.01508	0.011974	0.064802		0.014831	0.013612	0.064802		0.014831	0.01316	0.001809
0.00769	0.009575	0.015708		0.014831	0.028273	0.015708		0.004753	0.013612	0.001599
0.01969	0.007107	0.009763		0.018509	0.007897	0.009763		0.014831	0.002843	0.002603
0.005598	0.001521	0.041641		0.016799	0.018015	0.041641		0.002437	0.013612	0.002499
0.041436	0.017997	0.002189		0.045052	0.021966	0.002189		0.042334	0.0021	0.005289
0.009913	0.035687	0.012173		0.083976	0.02328	0.012173		0.048897	0.016314	0.002883
0.013406	0.007699	0.014166		0.037881	0.006004	0.014166		0.0013	0.008845	0.00094
0.001793	0.011688	0.00025		0.014831	0.009625	0.00025		0.008548	0.016077	0.003039
0.001811	0.017923	0.004619		0.072381	0.030293	0.004619		0.000618	0.032254	0.002318
0.006474	0.012293	0.021089		0.00631	0.00648	0.021089		0.006281	0.002172	0.002629
0.014831	0.011317	0.004469		0.007958	0.007444	0.004469		0.00959	0.001334	0.004729
0.007839	0.012293	0.007201			0.000642	0.007201		0.003434	0.003906	0.012047
0.004523	0.006549	0.006049			0.001846	0.006049		0.014831	0.001117	0.001608
0.016865	0.016618	0.005858			0.000756	0.005858		0.014831
0.014831	0.01533	0.001247						0.000937
0.016806	0.002843	0.028234						0.005946
0.037642	0.05563	0.00025
0.011299	0.025105	0.015578
0.00783	0.001981	0.017354
0.020981	0.006499	0.006268
0.049471	0.0006	0.002425
0.005572	0.008252	0.008369
0.003791	0.013612	0.00025
0.014831	0.007845	0.000731
0.002908	0.029058	0.004519
0.009663	0.008003	0.002284
0.014831	0.028692	0.006906
0.014831	0.008075	0.003015
0.014831	0.001539	0.00239
0.018509	0.013612	0.006423
0.016799	0.042212	0.00075
0.045052	0.013612	0.003566
0.083976	0.013612	0.00025
0.037881	0.005862	0.009274
0.014831	0.013612	0.009972
0.072381	0.013612	0.007447
0.00631	0.138648	0.00059
0.007958	0.013612	0.00025
0.014831	0.006727	0.006769
0.014831	0.01316	0.004427
0.014831	0.013612	0.006589
0.014831	0.002843	0.00271
0.00932	0.013612	0.018055
0.014831	0.0021	0.00972
0.014831	0.016314	0.017229
0.027103	0.028273	0.004219
0.016218	0.008845	0.006124
0.014831	0.007897	0.00025
0.014831	0.018015	0.020561
0.014831	0.016077	0.00629
0.004753	0.021966	0.006328
0.014831	0.032254	0.01376
0.002437	0.02328	0.001809
0.042334	0.006004	0.001599
0.048897	0.009625	0.002603
0.0013	0.030293	0.002499
0.008548	0.00648	0.005289
0.000618	0.002172	0.002883
0.006281	0.001334	0.00094
0.00959	0.007444	0.003039
0.003434	0.000642	0.002318
0.014831	0.001846	0.002629
0.014831	0.003906	0.004729
0.000937	0.001117	0.012047
0.005946	0.000756	0.001608

## Sheet: Fig1f
all				male				female
HL	HO	OD		HL	HO	OD		HL	HO	OD
0.00011	0.000133	0.005625		0.000695	0.000133	0.005625		0.00011	0.000731	0.001298
0.00139	0.000731	0.002346		0.000402	0.00045	0.002346		0.00139	0.000399	0.003493
0.000695	0.000399	0.028201		0.001463	0.00016	0.028201		0.005084	0.000183	5.51e-05
0.000402	0.000183	0.002345		0.005011	0.000186	0.002345		0.007666	0.002648	0.002007
0.001463	0.00045	5e-05		0.004791	0.001285	5e-05		0.002973	0.015898	0.003289
0.005084	0.002648	5e-05		0.00768	0.00016	5e-05		0.004458	0.000876	5e-05
0.005011	0.00016	5e-05		0.000479	0.000346	5e-05		0.010273	0.00288	5e-05
0.007666	0.015898	5e-05		0.000452	0.000293	5e-05		0.03469	0.000213	0.002534
0.002973	0.000876	0.001998		0.189644	0.000319	0.001998		0.000399	0.005175	5e-05
0.004458	0.000186	5e-05		0.000319	0.000373	5e-05		0.002782	0.013217	0.000368
0.010273	0.00288	5e-05		0.000373	0.010945	5e-05		0.000426	0.000319	0.004844
0.03469	0.001285	0.009476		0.000293	0.02614	0.009476		0.000506	0.00024	0.002863
0.000399	0.000213	0.005818		0.000532	0.000994	0.005818		0.002265	0.003735	5e-05
0.002782	0.00016	0.00011		0.000346	0.000213	0.00011		0.000346	0.014166	0.001268
0.004791	0.000346	0.000701		0.000426	0.204529	0.000701		0.000373	0.005894	0.006917
0.000426	0.000293	0.007881		0.009214	0.000399	0.007881		0.000399	0.007479	5e-05
0.000506	0.005175	5e-05		0.010335	0.00024	5e-05		0.000452	0.000346	0.000783
0.00768	0.000319	0.013038		0.016229	0.00016	0.013038		0.007506	0.000293	5e-05
0.000479	0.000373	0.00489		0.002717	0.00024	0.00489		0.000373	0.000319	0.020335
0.002265	0.010945	5e-05		0.008946	0.001223	5e-05		0.000319	0.01057	0.002963
0.000346	0.02614	0.002558		0.002349	0.000793	0.002558		0.000293	0.000186	0.00026
0.000373	0.013217	0.0004		0.000208	0.011162	0.0004		0.000426	0.003351	5e-05
0.000452	0.000319	0.003028		0.018069	0.011603	0.003028		0.004425	0.008139	0.035914
0.000399	0.00024	5e-05		0.001332	0.005825	5e-05		0.00245	0.006122	0.00093
0.000452	0.003735	5e-05		0.045643	0.008914	5e-05		0.000346	0.015502	0.002064
0.189644	0.000994	0.003691		0.002891	0.002379	0.003691		0.000479	0.006122	0.001396
0.000319	0.000213	0.019433		0.045499	0.000593	0.019433		0.000532	0.005167	0.034524
0.007506	0.014166	0.001866		0.009348	0.004899	0.001866		0.001332	0.006122	0.000997
0.000373	0.204529	0.000663		0.013087	0.022445	0.000663		0.007779	0.004408	0.019161
0.000319	0.005894	0.006822		0.003591	0.000956	0.006822		0.00256	0.006122	0.005209
0.000293	0.000399	0.000917		0.01638	0.023962	0.000917		0.011147	0.000145	0.018154
0.000373	0.007479	5e-05		0.007189	0.009759	5e-05		0.007189	0.006122	5e-05
0.000293	0.000346	0.002005		0.007982	0.002134	0.002005		0.001119	0.000168	0.00174
0.000426	0.000293	5e-05		0.015951	0.00332	5e-05		0.00238	0.006122	5e-05
0.000532	0.00024	5e-05		0.006742	0.006789	5e-05		0.020519	0.002735	0.025312
0.000346	0.00016	0.000146		0.011433	0.003982	0.000146		0.029275	0.019431	0.000487
0.004425	0.000319	0.007313		0.009336	0.000629	0.007313		0.007189	0.020309	0.002472
0.00245	0.01057	0.011965		0.004571	0.006704	0.011965		0.005852	0.004932	0.000855
0.000346	0.000186	0.002166		0.00459	0.008671	0.002166		0.00623	0.006122	0.001035
0.000426	0.003351	0.000459		0.00671	0.000573	0.000459		0.004345	0.005509	0.000667
0.000479	0.00024	0.005392		0.003351	0.000399	0.005392		0.004477	0.003818	0.014914
0.000532	0.008139	0.001549		0.010912	0.000186	0.001549		0.001275	0.001686	0.000204
0.009214	0.006122	0.000369		0.002813	0.000319	0.000369		0.015436	0.002538	5e-05
0.010335	0.015502	5e-05		0.007189	0.002671	5e-05		0.028964	0.001019	5e-05
0.016229	0.006122	0.00174		0.007189	0.000689	0.00174		0.004034	0.003992	5e-05
0.002717	0.005167	0.001712		0.002386	0.001517	0.001712		0.022323	0.00016	0.000223
0.008946	0.006122	5e-05		0.007189	0.013278	5e-05		0.001655	0.00191	0.004059
0.002349	0.004408	0.001064		0.004003	0.013867	0.001064		0.00088	0.014074	0.001137
0.000208	0.006122	0.000776		0.000751	0.00747	0.000776		0.010529	0.000373	0.00174
0.018069	0.000145	0.000402			0.005027	0.000402		0.007189	0.00459	5e-05
0.001332	0.001223	0.002259			0.010493	0.002259		0.000408	0.001902	0.00174
0.045643	0.006122	0.008008			0.000319	0.008008		0.001809
0.002891	0.000793	0.001298						0.001404
0.045499	0.000168	0.003493						0.019558
0.009348	0.006122	5.51e-05
0.013087	0.011162	0.002007
0.003591	0.011603	0.003289
0.01638	0.005825	5e-05
0.007189	0.008914	5e-05
0.007982	0.002379	0.002534
0.015951	0.000593	5e-05
0.006742	0.004899	0.000368
0.011433	0.022445	0.004844
0.009336	0.000956	0.002863
0.004571	0.023962	5e-05
0.00459	0.009759	0.001268
0.00671	0.002134	0.006917
0.003351	0.00332	5e-05
0.010912	0.006789	0.000783
0.002813	0.003982	5e-05
0.007189	0.000629	0.020335
0.007189	0.006704	0.002963
0.002386	0.008671	0.00026
0.007189	0.002735	5e-05
0.004003	0.019431	0.035914
0.000751	0.020309	0.00093
0.001332	0.004932	0.002064
0.007779	0.006122	0.001396
0.00256	0.005509	0.034524
0.011147	0.003818	0.000997
0.007189	0.001686	0.019161
0.001119	0.002538	0.005209
0.00238	0.001019	0.018154
0.020519	0.000573	5e-05
0.029275	0.003992	0.00174
0.007189	0.000399	5e-05
0.005852	0.000186	0.025312
0.00623	0.00016	0.000487
0.004345	0.000319	0.002472
0.004477	0.00191	0.000855
0.001275	0.002671	0.001035
0.015436	0.000689	0.000667
0.028964	0.001517	0.014914
0.004034	0.013278	0.000204
0.022323	0.013867	5e-05
0.001655	0.014074	5e-05
0.00088	0.000373	5e-05
0.010529	0.00747	0.000223
0.007189	0.005027	0.004059
0.000408	0.010493	0.001137
0.001809	0.00459	0.00174
0.001404	0.001902	5e-05
0.019558	0.000319	0.00174

## Sheet: Fig1g
all				male				female
HL	HO	OD		HL	HO	OD		HL	HO	OD
0.001289	0.007546	0.011103		0.004858	0.007546	0.011103		0.001289	0.013287	0.004439
0.025353	0.013287	0.01019		0.001765	0.012643	0.01019		0.025353	0.014439	0.001254
0.004858	0.014439	0.003092		0.012971	0.000877	0.003092		0.010098	0.001267	0.010564
0.001765	0.001267	0.001418		0.007088	0.012182	0.001418		0.011056	0.004582	0.001997
0.012971	0.012643	0.003558		0.00359	0.007257	0.003558		0.042847	0.020014	0.018494
0.010098	0.004582	0.00095		0.007611	0.046467	0.00095		0.012167	0.002507	0.002257
0.007088	0.000877	0.00064		0.004082	0.002694	0.00064		0.014354	0.01088	0.000779
0.011056	0.020014	0.003175		0.005121	0.001103	0.003175		0.001315	0.001824	0.009027
0.042847	0.002507	0.001753		0.008478	0.013185	0.001753		0.000711	0.001914	0.001091
0.012167	0.012182	0.003902		0.002787	0.003818	0.003902		0.045923	0.009237	0.003556
0.014354	0.01088	0.003476		0.004029	0.000907	0.003476		0.010379	0.004516	0.002193
0.001315	0.007257	0.002666		0.089304	0.001367	0.002666		0.014821	0.02148	0.036268
0.000711	0.001824	0.006162		0.006508	0.001432	0.006162		0.00319	0.005543	0.007561
0.045923	0.046467	0.002782		0.00079	0.022913	0.002782		0.010688	0.012631	0.010952
0.00359	0.002694	0.002786		0.024742	0.000762	0.002786		0.026096	0.005431	0.00437
0.010379	0.001103	0.00336		0.003348	0.010791	0.00336		0.013064	0.01053	0.014582
0.014821	0.001914	0.002922		0.018902	0.004707	0.002922		0.017565	0.005804	0.001406
0.007611	0.013185	0.002561		0.008596	0.00691	0.002561		0.000906	0.007257	0.009348
0.004082	0.003818	0.003032		0.014151	0.001148	0.003032		0.000931	0.002814	0.005924
0.00319	0.000907	0.007122		0.003192	0.001009	0.007122		0.007634	0.013397	0.003952
0.010688	0.001367	0.005917		0.009028	0.00277	0.005917		0.00149	0.001175	0.023913
0.026096	0.009237	0.000724		0.005938	0.012912	0.000724		0.002904	0.001371	0.058699
0.005121	0.004516	0.005		0.003828	0.008895	0.005		0.00778	0.001677	0.003374
0.013064	0.02148	0.004802		0.017855	0.010697	0.004802		0.004275	0.010696	0.014457
0.017565	0.005543	0.006161		0.002692	0.000498	0.006161		0.000893	0.005372	0.00199
0.008478	0.001432	0.00025		0.028021	0.003314	0.00025		0.012087	0.004868	0.008077
0.002787	0.022913	0.0049		0.003684	0.001085	0.0049		0.001987	0.006121	0.003567
0.000906	0.012631	0.002982		0.009015	0.00698	0.002982		0.005093	0.007484	0.00025
0.000931	0.000762	0.004795		0.005354	0.002149	0.004795		0.018477	0.002179	0.001573
0.007634	0.005431	0.005259		0.004742	0.001582	0.005259		0.002252	0.00343	0.001371
0.00149	0.010791	0.001958		0.006707	0.00856	0.001958		0.009028	0.01028	0.004217
0.004029	0.01053	0.001802		0.023829	0.010275	0.001802		0.012763	0.023023	0.002157
0.089304	0.005804	0.001802		0.003062	0.000744	0.001802		0.003886	0.000982	0.00691
0.002904	0.007257	0.008643		0.004056	0.006041	0.008643		0.025205	0.025731	0.001386
0.006508	0.004707	0.001511		0.000959	0.010884	0.001511		0.001338	0.020626	0.002652
0.00079	0.00691	0.00025		0.010701	0.003912	0.00025		0.006684	0.013375	0.005176
0.00778	0.002814	0.000621		0.001037	0.003746	0.000621		0.014277	0.003882	0.003572
0.004275	0.013397	0.004801		0.00923	0.002922	0.004801		0.0202	0.005588	0.003335
0.000893	0.001175	0.002467		0.000523	0.001535	0.002467		0.093953	0.001606	0.002403
0.024742	0.001371	0.006016		0.003022	0.008208	0.006016		0.023712	0.00082	0.00025
0.012087	0.001148	0.002959		0.021685	0.002526	0.002959		0.001098	0.001384	0.005826
0.001987	0.001677	0.000705		0.009028	0.007362	0.000705		0.038132	0.005403	0.004689
0.003348	0.010696	0.004819		0.001826	0.011242	0.004819		0.010217	0.001339	0.001647
0.018902	0.005372	0.001874		0.000457	0.011452	0.001874		0.032301	0.018642	0.00025
0.008596	0.004868	0.00025		0.009028	0.000766	0.00025		0.002221	0.007257	0.011256
0.014151	0.006121	0.029201		0.000903	0.003504	0.029201		0.002009	0.031188	0.002775
0.003192	0.007484	0.00222		0.009028	0.006547	0.00222		0.006115	0.002075	0.001411
0.009028	0.002179	0.013348		0.002733	0.015158	0.013348		0.000694	0.009543	0.001798
0.005938	0.00343	0.001487		0.001659	0.008054	0.001487		0.00367	0.004806	0.00025
0.003828	0.01028	0.00025			0.008654	0.00025		0.010716	0.001796	0.031014
0.017855	0.001009	0.002982			0.004367	0.002982		0.012694	0.000589	0.004197
0.002692	0.023023	0.058699			0.001946	0.058699		0.001199
0.028021	0.00277	0.004439						0.001433
0.003684	0.000982	0.001254						0.001591
0.009015	0.025731	0.010564
0.005354	0.012912	0.001997
0.004742	0.008895	0.018494
0.006707	0.010697	0.002257
0.023829	0.000498	0.000779
0.003062	0.003314	0.009027
0.004056	0.001085	0.001091
0.000959	0.00698	0.003556
0.010701	0.002149	0.002193
0.001037	0.001582	0.036268
0.00923	0.00856	0.007561
0.000523	0.010275	0.010952
0.003022	0.000744	0.00437
0.021685	0.006041	0.014582
0.009028	0.010884	0.001406
0.001826	0.003912	0.009348
0.000457	0.003746	0.005924
0.009028	0.002922	0.003952
0.000903	0.001535	0.023913
0.009028	0.020626	0.058699
0.002733	0.013375	0.003374
0.001659	0.003882	0.014457
0.005093	0.005588	0.00199
0.018477	0.001606	0.008077
0.002252	0.00082	0.003567
0.009028	0.001384	0.00025
0.012763	0.005403	0.001573
0.003886	0.001339	0.001371
0.025205	0.018642	0.004217
0.001338	0.008208	0.002157
0.006684	0.007257	0.00691
0.014277	0.002526	0.001386
0.0202	0.007362	0.002652
0.093953	0.031188	0.005176
0.023712	0.011242	0.003572
0.001098	0.002075	0.003335
0.038132	0.011452	0.002403
0.010217	0.000766	0.00025
0.032301	0.003504	0.005826
0.002221	0.006547	0.004689
0.002009	0.015158	0.001647
0.006115	0.009543	0.00025
0.000694	0.004806	0.011256
0.00367	0.008054	0.002775
0.010716	0.008654	0.001411
0.012694	0.004367	0.001798
0.001199	0.001796	0.00025
0.001433	0.000589	0.031014
0.001591	0.001946	0.004197

## Sheet: Fig1h
all				male				female
HL	HO	OD		HL	HO	OD		HL	HO	OD
0.014018	0.012969	0.005408		0.016983	0.012969	0.005408		0.014018	0.000721	0.003712
0.013378	0.000721	0.041608		0.016695	0.003437	0.041608		0.013378	0.003437	0.001043
0.016983	0.003437	0.006017		0.016393	0.009078	0.006017		0.011364	0.008308	0.010492
0.016695	0.008308	0.001212		0.01798	0.002848	0.001212		0.014204	0.008136	0.002778
0.016393	0.003437	0.002306		0.0154	0.061666	0.002306		0.012504	0.024565	0.029437
0.011364	0.008136	0.002306		0.014873	0.007332	0.002306		0.004117	0.008158	0.010952
0.01798	0.009078	0.00042		0.018306	0.001862	0.00042		0.01038	0.003437	0.002306
0.014204	0.024565	0.002306		0.018682	0.011845	0.002306		0.017962	0.007539	0.00025
0.012504	0.008158	0.00397		0.00311	0.01051	0.00397		0.017983	0.008864	0.002306
0.004117	0.002848	0.000911		0.01484	0.011065	0.000911		0.044141	0.000637	0.00324
0.01038	0.003437	0.002306		0.01945	0.017783	0.002306		0.013888	0.008544	0.002306
0.017962	0.061666	0.00025		0.015608	0.000594	0.00025		0.018502	0.007238	0.091153
0.017983	0.007539	0.002306		0.013775	0.000728	0.002306		0.01436	0.003437	0.004335
0.044141	0.007332	0.001605		0.012539	0.012495	0.001605		0.012753	0.019121	0.019169
0.0154	0.001862	0.010818		0.012479	0.002362	0.010818		0.017983	0.007779	0.002306
0.013888	0.011845	0.039265		0.014435	0.000679	0.039265		0.011486	0.007965	0.026987
0.018502	0.008864	0.001661		0.013339	0.007461	0.001661		0.01681	0.014856	0.002306
0.014873	0.01051	0.091942		0.013518	0.006406	0.091942		0.013985	0.071701	0.001408
0.018306	0.011065	0.016419		0.012377	0.012619	0.016419		0.013996	0.008111	0.00025
0.01436	0.017783	0.013976		0.014138	0.008274	0.013976		0.015942	0.018431	0.03022
0.012753	0.000594	0.00653		0.014272	0.008544	0.00653		0.016421	0.002927	0.006407
0.017983	0.000637	0.002306		0.011654	0.014455	0.002306		0.013973	0.000669	0.00025
0.018682	0.008544	0.002306		0.014818	0.002294	0.002306		0.014109	0.031533	0.002306
0.011486	0.007238	0.007985		0.015434	0.035933	0.007985		0.012158	0.019115	0.005746
0.01681	0.003437	0.011354		0.017983	0.019115	0.011354		0.01268	0.008403	0.000955
0.00311	0.000728	0.00025		0.004127	0.007949	0.00025		0.011913	0.002161	0.000831
0.01484	0.012495	0.00025		0.001614	0.024444	0.00025		0.015984	0.005093	0.002306
0.013985	0.019121	0.002378		0.0041	0.000594	0.002378		0.014995	0.003302	0.016628
0.013996	0.002362	0.00105		0.009497	0.000552	0.00105		0.015024	0.005674	0.000405
0.015942	0.007779	0.017199		0.031289	0.0007	0.017199		0.016417	0.000989	0.007271
0.016421	0.000679	0.000439		0.002161	0.003308	0.000439		0.015199	0.007949	0.002306
0.01945	0.007965	0.002306		0.000806	0.010104	0.002306		0.015659	0.041179	0.000939
0.015608	0.014856	0.00087		0.012883	0.000673	0.00087		0.015929	0.007624	0.001467
0.013973	0.071701	0.002306		0.014064	0.00053	0.002306		0.041915	0.018514	0.000604
0.013775	0.007461	0.002306		0.012258	0.002487	0.002306		0.003998	0.030622	0.012294
0.012539	0.006406	0.01098		0.015016	0.003437	0.01098		0.004383	0.003593	0.003734
0.014109	0.008111	0.000325		0.01367	0.001765	0.000325		0.007096	0.002091	0.003459
0.012158	0.018431	0.016352		0.014348	0.010341	0.016352		0.007462	0.003437	0.002306
0.01268	0.002927	0.002306		0.014447	0.008325	0.002306		0.017389	0.001973	0.000413
0.012479	0.000669	0.088601		0.013861	0.007949	0.088601		0.006515	0.000573	0.00025
0.011913	0.012619	0.008511		0.014866	0.007949	0.008511		0.010809	0.000615	0.002306
0.015984	0.031533	0.002045		0.014851	0.007949	0.002045		0.005924	0.005384	0.010202
0.014435	0.019115	0.004024		0.015697	0.007526	0.004024		0.003249	0.007792	0.002306
0.013339	0.008403	0.00025		0.014389	0.009516	0.00025		0.015717	0.003471	0.014478
0.013518	0.002161	0.00025		0.016157	0.021693	0.00025		0.014615	0.007344	0.00025
0.012377	0.005093	0.003906		0.013412	0.008093	0.003906		0.016116	0.005233	0.000317
0.014138	0.003302	0.000402		0.010872	0.003506	0.000402		0.014168	0.019115	0.001919
0.014272	0.005674	0.00025		0.012026	0.007454	0.00025		0.015078	0.013423	0.00025
0.011654	0.000989	0.002973		0.013704	0.00439	0.002973		0.01424	0.035075	0.001945
0.014818	0.007949	0.00025			0.005636	0.00025		0.013187	0.003437	0.031417
0.015434	0.008274	0.002378			0.008029	0.002378		0.014305	0.022515	0.019277
0.017983	0.041179	0.00025			0.019115	0.00025		0.014883
0.004127	0.008544	0.003712						0.014579
0.001614	0.007624	0.001043						0.014738
0.0041	0.018514	0.010492
0.009497	0.014455	0.002778
0.031289	0.002294	0.029437
0.002161	0.035933	0.010952
0.000806	0.019115	0.002306
0.012883	0.007949	0.00025
0.014064	0.024444	0.002306
0.012258	0.000594	0.00324
0.015016	0.000552	0.002306
0.01367	0.0007	0.091153
0.014348	0.003308	0.004335
0.014447	0.010104	0.019169
0.013861	0.000673	0.002306
0.014866	0.00053	0.026987
0.014851	0.002487	0.002306
0.015697	0.003437	0.001408
0.014389	0.001765	0.00025
0.016157	0.010341	0.03022
0.013412	0.008325	0.006407
0.010872	0.030622	0.00025
0.012026	0.003593	0.002306
0.013704	0.002091	0.005746
0.014995	0.003437	0.000955
0.015024	0.001973	0.000831
0.016417	0.000573	0.002306
0.015199	0.000615	0.016628
0.015659	0.005384	0.000405
0.015929	0.007792	0.007271
0.041915	0.003471	0.002306
0.003998	0.007949	0.000939
0.004383	0.007344	0.001467
0.007096	0.007949	0.000604
0.007462	0.007949	0.012294
0.017389	0.005233	0.003734
0.006515	0.007526	0.003459
0.010809	0.019115	0.002306
0.005924	0.009516	0.000413
0.003249	0.021693	0.00025
0.015717	0.008093	0.002306
0.014615	0.003506	0.010202
0.016116	0.007454	0.002306
0.014168	0.013423	0.014478
0.015078	0.035075	0.00025
0.01424	0.00439	0.000317
0.013187	0.005636	0.001919
0.014305	0.008029	0.00025
0.014883	0.003437	0.001945
0.014579	0.022515	0.031417
0.014738	0.019115	0.019277

## Sheet: Fig2a
all				male				female
C	preDM	DM		C	preDM	DM		C	preDM	DM
1.68187	1.06444	1.97016		3.1607	1.85243	1.97016		1.68187	1.06444	0.398864
1.26782	1.85243	0.398864		1.90833	2.06784	2.78109		1.26782	1.39876	1.90795
3.1607	1.39876	2.78109		3.06944	1.42601	3.95361		1.00526	1.31156	1.15422
1.90833	1.31156	1.90795		2.00261	1.88599	1.84814		2.14323	1.39007	1.1244
1.00526	2.06784	1.15422		1.916	3.2029	1.66128		1.52254	1.47826	0.829023
2.14323	1.39007	3.95361		2.05559	1.24949	0.676711		2.26748	1.22484	2.42163
1.52254	1.42601	1.1244		1.85169	3.18232	2.26828		2.74435	1.13806	1.10691
3.06944	1.88599	0.829023		0.890923	0.6544	0.689764		1.3053	1.63187	0.948458
2.26748	1.47826	2.42163		2.49898	3.02773	1.84959		1.34848	2.58393	1.68007
2.74435	3.2029	1.10691			0.911655	1.74838		0.770005	1.86493	1.23951
1.3053	1.24949	0.948458				0.948887		1.11693	0.77366	0.411687
1.34848	1.22484	1.68007				2.35765		2.07154	1.54133	1.47975
0.770005	1.13806	1.84814				1.56513		1.23334	0.261067	0.717423
1.11693	1.63187	1.23951				1.67565		2.88109	1.72729	2.21392
2.07154	3.18232	0.411687				3.2403		0.803935	0.848124	1.06675
1.23334	0.6544	1.66128				2.84657		2.39492	2.21718	0.641289
2.88109	2.58393	0.676711						2.08393	1.46888	0.909733
2.00261	3.02773	2.26828							2.40984	1.4284
1.916	1.86493	0.689764							2.81585	1.53272
0.803935	0.77366	1.84959							0.794697
2.05559	1.54133	1.47975
1.85169	0.261067	1.74838
0.890923	1.72729	0.717423
2.49898	0.911655	2.21392
2.39492	0.848124	1.06675
2.08393	2.21718	0.948887
	1.46888	2.35765
	2.40984	0.641289
	2.81585	0.909733
	0.794697	1.4284
		1.56513
		1.67565
		3.2403
		1.53272
		2.84657

## Sheet: Fig2b
all				male				female
C	preDM	DM		C	preDM	DM		C	preDM	DM
3912.64	3340.12	1614.14		4223.93	8663.07	1760.67		3912.64	3340.12	1614.14
4306.86	2928.67	1760.67		2912.24	1610.5	2395.24		4306.86	2928.67	3236.76
4223.93	1778.47	2395.24		4795.34	6688.35	3164.58		5343.44	1778.47	3640.28
5343.44	3211.73	3236.76		3854.75	7468.5	2164.72		13945	3211.73	3969.96
13945	2518.48	3164.58		2219.09	8934.34	12733.3		2060.54	2518.48	2862.86
2912.24	2966.77	3640.28		2920.72	8843.32	4605.54		5373.79	2966.77	12677.4
4795.34	8663.07	2164.72		1926.33	11900.6	3363.24		6716.5	3597.89	5136.85
2060.54	3597.89	3969.96		8695.72	4777.97	3785.07		7889.21	2234.24	4943.72
5373.79	2234.24	12733.3		7793.26	9717.43	4478.83		5769.34	4556.31	6934.11
6716.5	1610.5	2862.86			2127.02	6728.69		745.342	3445.94	3017.04
7889.21	4556.31	12677.4				2364.75		3356.16	3770.24	5418.74
3854.75	3445.94	5136.85				1163.75		3092.45	6016.83	3893.55
2219.09	3770.24	4943.72				13634.6		4223.6	6268.47	8092.94
2920.72	6016.83	4605.54				6830.74		4828.12	8650.83	5121.53
1926.33	6268.47	6934.11				5009.67		2974.31	5162.05	6837.84
5769.34	8650.83	3017.04				8855.48		6052.29	6562.38	8785.66
745.342	5162.05	5418.74						7755.15	6215.18	3968.89
3356.16	6562.38	3893.55							9451.05	10603.4
3092.45	6215.18	8092.94							6545.59	8892.49
4223.6	9451.05	3363.24							8167.41
4828.12	6688.35	3785.07
2974.31	7468.5	4478.83
6052.29	8934.34	6728.69
8695.72	8843.32	2364.75
7755.15	11900.6	1163.75
7793.26	6545.59	13634.6
	4777.97	5121.53
	9717.43	6830.74
	2127.02	6837.84
	8167.41	5009.67
		8855.48
		8785.66
		3968.89
		10603.4
		8892.49

[truncated: 37 more sheets: Fig2c, Fig2d, Fig2e, Fig2f, Fig2g, Fig2h, Fig2i, Fig2j, Fig2k, Fig2l, Fig3a, Fig3b, Fig3d, Fig3c,e-k, Fig4a, Fig4b, Fig4c, Fig4d, Fig4e, Fig4f …]
